# Supplementary material for: Inappropriate Use of Oral Antithrombotic Combinations in an Outpatient Setting and Associated Risks: A French Nationwide Cohort Study
Source: J Clin Med. 2021 May 27;10(11):2367. doi: 10.3390/jcm10112367 (PMC8198137; doi:10.3390/jcm10112367)
Supplement: Supplementary file 1 [file jcm-10-02367-s001.zip]

Archive with 1 entries (1 files):
- jcm-1183480-supplementary.pdf
